# Supplementary material for: Prognostic Significance of Preoperative Sarcopenia in Patients With Gastric Cancer Liver Metastases Receiving Hepatectomy
Source: Front Nutr. 2022 May 10;9:878791. doi: 10.3389/fnut.2022.878791 (PMC9127608; doi:10.3389/fnut.2022.878791)
Supplement: Supplementary file 2 [file Data_Sheet_2.CSV]

编号	性别（1男，2女）	白细胞	中性粒细胞绝对值	淋巴细胞绝对值	单核细胞绝对值	血红蛋白	血小板	ALT	AST	ALP	GGT	LDH	总胆固醇	甘油三酯	高密度脂蛋白	低密度脂蛋白	白蛋白	年龄	入院日期	身高（cm）	体重（kg）	最大直径（cm）	bormann分型（1=隆起型；2=局限溃疡型；3=浸润溃疡型；4=弥漫浸润型；5=未报；以下针对早期胃癌：6=隆起型；7=浅表隆起型；8=浅表平坦型；9=浅表凹陷型；10=凹陷型型；11=混合型）	lauren 分型（1=肠型；2=弥漫型；3=混合型；4=未报）	印戒情况：1、无；2、少量；3部分；4主要；5全部	HER2(0-,1+,2++,3+++)(暂不收)	病理类型（1腺癌，2粘液腺癌，3印戒细胞癌）	分化程度1、低分化，2、中低分化，3、中分化，4、中高分化，5、高分化，6、未分化	神经侵犯（1是2否3未报）	静脉浸润（1是2否3未报）	淋巴管浸润（1是2否3未报）	脉管瘤栓（1是2否3未报）	辅助化疗（1是2否）		pT分期（0=Tis，1=T1a，2=T1b；3=T2；4=T3；5=T4a；6=T4b）	pN分期（1=N0；2=N1;3=N2;4=N3a;5=N3b；6=Nx）	M分期（0、1）	stage	NLR	NLR1	LMR	LMR1	TC	TC1	ALB	PPS	Group	AAPR	GGT/ALT
1	1	7.73	3.87	2.36	0.42	134	255	10	15	55	25	129	4.04	0.81	1.89	2.09	39.9	56	2015/3/11	166	58	7	2	2	1	0	1	1	1	3	3	1	1		5	1	0	2b	1.639830508	0	5.619047619	0	156.2268	1	1	2	1	0.725454545	2.5
2	1	3.69	1.96	1.24	0.4	79	241	10	18	43	14	147	3.5	0.7	0.92	2.52	40.1	66	2015/5/25	180	66	3.2	9	1	1	0	1	3	2	3	3	2	1		2	2	0	1b	1.580645161	0	3.1	1	135.345	1	0	2	1	0.93255814	1.4
3	1	6.67	3.99	1.78	0	149	221	16	18	67	21	198	4.49	1.02	1.12	3.22	42.2	62		167	90	4.5					1	2	1	3	3	1	2		4	3	0	3a	2.241573034	0	2.241573034	0	173.6283	1	0	2	1
4	1	4.65	3.07	1.18	0.32	114	249	16	18	60	14	159	4.41	1.12	1.22	2.83	42.5	61	2014/11/3	166	70	8	3	3	1	0	1	1	1	3	3	3	2		5	4	0	3b	2.601694915	0	3.6875	1	170.5347	1	0	2	1	0.708333333	0.875
5	1	8.28	5.72	1.92	0	114	419	11	15	49	18	230	4.88	1.45	0.85	3.7	40.5	71		165	59	7					1	2	3	3	3	1	2		4	1	0	2a	2.979166667	1	2.979166667	1	188.7096	0	0	2	1
6	2	6.85	4.4	1.8	0.5	73	351	6	9	45	7	133	4.1	0.62	1.23	2.57	40.4	40	2015/3/6	154	45	5.5	2	2	1		1	1	3	3	3	3	1		5	5	0	3c	2.444444444	0	3.6	1	158.547	1	0	2	1	0.897777778	1.166666667
7	1	4.12	1.84	1.74	0	150	172	13	18	44	14	125	4.16	1.28	1.02	2.75	40.6	80		165	75	3.5					1	2	1	3	3	1	1		4	4	0	3b	1.057471264	0	1.057471264	0	160.8672	1	0	2	1
8	1	4.36	2.59	1.39	0.27	130	311	16	17	61	8	112	3.7	0.58	1.29	2.52	36.8	70	2012/1/29	173	61	3	2	3	1	1	1	1	1	3	1	1	2		4	4	0	3b	1.863309353	0	5.148148148	0	143.079	1	1	2	1	0.603278689	0.5
9	1	9.46	6.46	2.18	0	149	404	23	17	82	41	113	6.55	2.43	1.06	4.94	49.9	48		172	91	7.2					1	2	1	3	3	1	2		4	1	0	2a	2.963302752	1	2.963302752	1	253.2885	0	0	2	1
10	1	6.23	3.8	1.73	0.41	143	210	23	23	69	12	157	3.24	0.89	0.92	2.24	43.2	64	2012/1/16	170	79	8.5	3	3	1	1	1	1	3	3	3	1	1		4	5	0	3c	2.196531792	0	4.219512195	1	125.2908	1	0	2	1	0.626086957	0.52173913
11	1	5.73	3.65	1.42	1	130	192	8	18	54	20	228	3.77	1.62	1.04	2.21	44.2	80		178	90	5.5					1	2	3	3	3	3	1		4	4	0	3b	2.570422535	0	2.570422535	0	145.7859	1	0	2	1
12	1	8.06	5.67	1.86	0.44	154	264	22	19	53	33	169	6.87	0.96	2.13	4.74	48.5	73	2015/5/22	164	58	未报	2	1	1	2	1	3	3	3	3	3	2		4	3	0	3a	3.048387097	1	4.227272727	1	265.6629	0	0	2	1	0.91509434	1.5
13	1	7.4	4.57	2.12	0	147	240	7	9	62	19	128	4.54	1.11	0.8	3.27	43.4	55		178	90	1.3					1	2	3	3	3	3	2		4	3	0	3a	2.155660377	0	2.155660377	0	175.5618	1	0	2	1
14	1	7.4	4.57	2.12	0	147	240	7	9	62	19	128	4.54	1.11	0.8	3.27	43.4	55		178	90	1.3					1	2	3	3	3	3	2		4	3	0	3a	2.155660377	0	2.155660377	0	175.5618	1	0	2	1
15	2	6.19	3.47	2.22	0.36	127	231	8	3	49	12	144	4.09	0.7	1.36	2.57	39.7	58	2015/4/2	153	69	7	3	3	1	1	1	1	1	3	3	1	2		5	4	0	3b	1.563063063	0	6.166666667	0	158.1603	1	1	2	1	0.810204082	1.5
16	1	9.63	6.5	2.11	0.86	152	131	8	18	94	13	134	4.8	1.21	1.42	3	41.2	70	2015/3/2	164	54	6.2	3	1	1	2	1	3	1	3	3	2	2		4	1	0	2a	3.08056872	1	2.453488372	1	185.616	0	0	2	1	0.438297872	1.625
17	1	4.26	1.77	2	0	117	173	38	28	45	26	111	4.16	0.98	0.96	2.8	36.7	61		173	62	3					1	2	1	3	3	1	1		5	2	0	3a	0.885	0	0.885	0	160.8672	1	1	2	1
18	1	4.26	1.77	2	0	117	173	38	28	45	26	111	4.16	0.98	0.96	2.8	36.7	61		173	62	3					1	2	1	3	3	1	1		5	2	0	3a	0.885	0	0.885	0	160.8672	1	1	2	1
19	1	5.53	3.04	1.66	0	93	254	12	16	65	9	138	3.27	1.08	0.86	2.21	37.3	66		174	60	9					1	2	3	3	3	3	1		4	5	0	3c	1.8313253	0	1.8313253	0	126.4509	1	1	2	1
20	1	5.53	3.04	1.66	0	93	254	12	16	65	9	138	3.27	1.08	0.86	2.21	37.3	66		174	60	9					1	2	3	3	3	3	1		4	5	0	3c	1.8313253	0	1.8313253	0	126.4509	1	1	2	1
21	1	5.53	3.04	1.66	0	93	254	12	16	65	9	138	3.27	1.08	0.86	2.21	37.3	66		174	60	9					1	2	3	3	3	3	1		4	5	0	3c	1.8313253	0	1.8313253	0	126.4509	1	1	2	1
22	1	4.32	2.09	1.65	0.42	122	262	11	18	60	9	189	4.83	0.68	2.45	2.32	39.8	59	2015/2/26	171	71	7	4	2	4		1	1	1	3	3	1	1		5	5	0	3c	1.266666667	0	3.928571429	1	186.7761	0	1	2	1	0.663333333	0.818181818
23	1	4.64	1.75	2.22	0.55	138	198	17	21	56	15	157	3.37	0.54	1.48	1.81	40.8	65	2015/5/13	170	70	4	3	1	1	3	1	3	1	3	3	1	2		4	3	0	3a	0.788288288	0	4.036363636	1	130.3179	1	0	2	1	0.728571429	0.882352941
24	2	3.93	2.36	1.14	0.36	124	205	9	16	64	13	136	5.1	1.76	1.15	3.71	36.2	57	41953														1					2b	2.070175439	0	3.166666667	1	197.217	0	1	2	1	0.565625	1.444444444
25	2	5.93	4.78	1	0.11	124	358	10	18	103	9	211	4.41	1.14	1.57	2.38	44.1	42	42023	160	44			4					3	3	3	3	2					3a	4.78	1	9.090909091	0	170.5347	1	0	2	1	0.42815534	0.9
26	1	5.03	3.09	1.4	1	112	339	14	18	70	14	132	3.5	0.81	1.37	2.04	42.9	75		169	64	5.3					1	2	1	3	3	1	1		5	5	0	3c	2.207142857	0	2.207142857	0	135.345	1	0	2	1
27	1	7.38	3.41	3.41	0	142	273	9	15	56	12	132	3.99	1.12	0.96	2.67	38.2	73		176	65	5.5					1	2	1	3	3	1	1		5	4	0	3b	1	0	1	0	154.2933	1	1	2	1
28	1	10.26	8.89	0.93	2	144	257	12	14	84	13	159	5.9	1.52	1.61	3.67	44.7	56		167	61	7.5					1	3	1	3	3	1	1		4	5	0	3c	9.559139785	1	9.559139785	1	228.153	0	0	2	1
29	1	5.34	2.8	1.93	0	121	239	15	23	49	19	177	3.96	0.95	1.1	2.57	41.2	71		163	65	4.5					1	2	1	3	3	2	1		4	4	0	3b	1.450777202	0	1.450777202	0	153.1332	1	0	2	1
30	1	6.22	3.88	1.62	0.51	164	156	29	24	55	19	212	4.15	0.81	0.98	2.75	46	61	2015/2/3	171	61						1	3					1					3c	2.395061728	0	3.176470588	1	160.4805	1	0	2	1	0.836363636	0.655172414
31	1	9.68	6.69	2.24	0.49	143	269	20	18	67	35	134	4.29	1.06	0.84	2.84	40.4	63	2015/3/2	178	70	7	4	2	1		1	2	1	3	3	2	1		4	5	0	3c	2.986607143	1	4.571428571	0	165.8943	1	0	2	1	0.602985075	1.75
32	2	3.93	2.36	1.14	0.36	124	205	9	16	64	13	136	5.1	1.76	1.15	3.71	36.2	57	41953														1					2b	2.070175439	0	3.166666667	1	197.217	0	1	2	1	0.565625	1.444444444
33	2	5.93	4.78	1	0.11	124	358	10	18	103	9	211	4.41	1.14	1.57	2.38	44.1	42	42023	160	44			4					3	3	3	3	2					3a	4.78	1	9.090909091	0	170.5347	1	0	2	1	0.42815534	0.9
34	1	5.03	3.09	1.4	1	112	339	14	18	70	14	132	3.5	0.81	1.37	2.04	42.9	75		169	64	5.3					1	2	1	3	3	1	1		5	5	0	3c	2.207142857	0	2.207142857	0	135.345	1	0	2	1
35	1	7.38	3.41	3.41	0	142	273	9	15	56	12	132	3.99	1.12	0.96	2.67	38.2	73		176	65	5.5					1	2	1	3	3	1	1		5	4	0	3b	1	0	1	0	154.2933	1	1	2	1
36	1	10.26	8.89	0.93	2	144	257	12	14	84	13	159	5.9	1.52	1.61	3.67	44.7	56		167	61	7.5					1	3	1	3	3	1	1		4	5	0	3c	9.559139785	1	9.559139785	1	228.153	0	0	2	1
37	1	5.34	2.8	1.93	0	121	239	15	23	49	19	177	3.96	0.95	1.1	2.57	41.2	71		163	65	4.5					1	2	1	3	3	2	1		4	4	0	3b	1.450777202	0	1.450777202	0	153.1332	1	0	2	1
38	1	8.91	6.68	1.71	0	143	231	15	21	63	31	169	5.96	0.74	2.1	3.54	45.6	64		166	43	3.8					1	2	1	3	3	1	2		4	3	0	3a	3.906432749	1	3.906432749	1	230.4732	0	0	2	1
39	1	9.68	6.69	2.24	0.49	143	269	20	18	67	35	134	4.29	1.06	0.84	2.84	40.4	63	2015/3/2	178	70	7	4	2	1		1	2	1	3	3	2	1		4	5	0	3c	2.986607143	1	4.571428571	0	165.8943	1	0	2	1	0.602985075	1.75
40	1	9.01	5.41	2.61	0.87	169	207	10	14	71	17	186	3.57	1.04	0.59	2.64	43.3	79	2014/11/26	180	70	5.5	3	2	3	0	1+3	1	1	3	3	1	2		5	3	0	3a	2.072796935	0	3	1	138.0519	1	0	2	1	0.609859155	1.7
41	1	5.25	3.08	1.56	0.49	134	104	26	28	111	87	168	5.46	0.91	1.79	3.72	39.2	58	2015/2/24	165	68	7.1	3	3	1		1	2	1	3	3	1	1		4	4	0	3b	1.974358974	0	3.183673469	1	211.1382	0	1	2	1	0.353153153	3.346153846
42	1	6.22	3.88	1.62	0.51	164	156	29	24	55	19	212	4.15	0.81	0.98	2.75	46	61	2015/2/3	171	61						1	3					1					3c	2.395061728	0	3.176470588	1	160.4805	1	0	2	1	0.836363636	0.655172414
43	1	8.91	6.68	1.71	0	143	231	15	21	63	31	169	5.96	0.74	2.1	3.54	45.6	64		166	43	3.8					1	2	1	3	3	1	2		4	3	0	3a	3.906432749	1	3.906432749	1	230.4732	0	0	2	1
44	1	9.68	6.69	2.24	0.49	143	269	20	18	67	35	134	4.29	1.06	0.84	2.84	40.4	63	2015/3/2	178	70	7	4	2	1		1	2	1	3	3	2	1		4	5	0	3c	2.986607143	1	4.571428571	0	165.8943	1	0	2	1	0.602985075	1.75
45	1	9.01	5.41	2.61	0.87	169	207	10	14	71	17	186	3.57	1.04	0.59	2.64	43.3	79	2014/11/26	180	70	5.5	3	2	3	0	1+3	1	1	3	3	1	2		5	3	0	3a	2.072796935	0	3	1	138.0519	1	0	2	1	0.609859155	1.7
46	1	5.25	3.08	1.56	0.49	134	104	26	28	111	87	168	5.46	0.91	1.79	3.72	39.2	58	2015/2/24	165	68	7.1	3	3	1		1	2	1	3	3	1	1		4	4	0	3b	1.974358974	0	3.183673469	1	211.1382	0	1	2	1	0.353153153	3.346153846
47	1	5.75	3.65	1.59	0.47	147	220	7	15	97	10	128	4.4	0.55	1.56	2.66	41.9	61	2015/3/20	170	65	8	3	1	1	1	腺癌，伴粘液腺癌	2	1	3	3	1	2		5	5	0	3c	2.295597484	0	3.382978723	1	170.148	1	0	2	1	0.431958763	1.428571429
48	1	7.4	4.64	2.12	0.59	122	232	5	14	67	12	162	3.93	0.43	1.33	2.63	45.4	60	2015/3/5	162	66	5	3	3	3		1	1	3	3	3	3	1		5	3	0	3a	2.188679245	0	3.593220339	1	151.9731	1	0	2	1	0.67761194	2.4
49	1	7.01	4.15	2.29	0	138	210	12	16	101	24	160	3.22	0.82	1.25	1.63	38.9	74		176	50	3.5					1	1	3	3	3	3	2		1	1	0	1a	1.812227074	0	1.812227074	0	124.5174	1	1	2	1
50	1	7.15	4.75	1.79	0.44	164	264	58	33	112	20	168	4.4	1	1.42	2.95	49.2	66	2014/11/24	166	55	4	3	1	2	1	1	2	1	1	3	3	1		5	4	0	3b	2.653631285	0	4.068181818	1	170.148	1	0	2	1	0.439285714	0.344827586
51	1	7.01	4.15	2.29	0	138	210	12	16	101	24	160	3.22	0.82	1.25	1.63	38.9	74		176	50	3.5					1	1	3	3	3	3	2		1	1	0	1a	1.812227074	0	1.812227074	0	124.5174	1	1	2	1
52	2	6.77	3.83	2.32	0.44	131	238	14	16	76	26	126	3.86	0.92	1.11	2.44	39.8	69	41997	156	58	5.5	3	1	1	0	1	3	1	3	3	1	2		4	1	0	2a	1.650862069	0	5.272727273	0	149.2662	1	1	2	1	0.523684211	1.857142857
53	1	7.84	5.24	1.88	0.6	147	219	12	14	46	37	187	3.91	0.74	0.91	2.87	41.2	60	42038	175	60	4.5	3	3	1	2	1	1	3	3	3	1	2		5	5	0	3c	2.787234043	0	3.133333333	1	151.1997	1	0	2	1	0.895652174	3.083333333
54	1	4.34	2.4	1.57	1	102	195	38	45	74	22	253	3.85	1.24	0.9	2.53	30.3	73		171	75	4					1	2	3	3	3	3	2		4	4	0	3b	1.52866242	0	1.52866242	0	148.8795	1	1	2	1
55	1	6.59	4.24	1.37	1	148	245	18	16	93	13	205	6.57	0.94	1.32	4.78	46.8	59		169	53	7					1	3	1	3	3	1	2		4	5	0	3c	3.094890511	1	3.094890511	1	254.0619	0	0	2	1
56	1	8.34	5.44	2.02	0.68	146	105	41	23	65	19	170	4.44	1.46	0.96	2.9	40.7	62	2015/4/13	171	73	3	2	1	1	1	1	2	1	3	3	1	1		4	4	0	3b	2.693069307	0	2.970588235	1	171.6948	1	0	2	1	0.626153846	0.463414634
57	1	4.95	3.73	0.63	0.55	137	158	10	14	57	10	101	2.32	0.92	1.26	0.88	38.8	55	2014/11/19	174	60	7.5	9+7	2	3	1+	1+3	1	1	3	3	1	2	64	2	2	0	1b	5.920634921	1	1.145454545	1	89.7144	1	1	3	2	0.680701754	1
58	1	5.57	4.12	0.77	0.47	94	229	8	9	78	11	133	2.62	0.66	0.95	1.53	35.9	69	2014/12/1	164	63	6	2	1	1	2	1	2	1	3	3	1	1	63	5	3	0	3a	5.350649351	1	1.638297872	1	101.3154	1	1	3	2	0.46025641	1.375
59	1	6.28	4.18	1.4	1	138	220	23	22	87	49	132	3.68	0.76	1.05	2.47	38.8	64		170	70	6.5					1	3	3	3	3	3	2	62.7	4	4	0	3b	2.98571429	1	2.98571429	1	142.3056	1	1	3	2
60	1	6.28	4.18	1.4	1	138	220	23	22	87	49	132	3.68	0.76	1.05	2.47	38.8	64		170	70	6.5					1	3	3	3	3	3	2	62.7	4	4	0	3b	2.98571429	1	2.98571429	1	142.3056	1	1	3	2
61	1	7.85	5.75	1.36	0.72	86	298	11	13	63	8	173	3.27	0.67	1.46	1.83	31.4	66	41996	157	49	5	3	3	1	2	1	1	1	3	3	1	2	62	5	4	0	3b	4.227941176	1	1.888888889	1	126.4509	1	1	3	2	0.498412698	0.727272727
62	1	9.25	6.94	1.03	0.84	69	286	15	16	43	10	110	3.65	0.59	1.45	2.06	38	51	42037	183	64	6	6	1	1	2	1	4	2	3	3	1	2	61	2	1	0	1a	6.737864078	1	1.226190476	1	141.1455	1	1	3	2	0.88372093	0.666666667
63	1	6.28	4.18	1.4	0.54	138	220	23	22	87	49	132	3.68	0.76	1.05	2.47	38.8	64	42034	170	70	6.5	11	3	4	0	1	1	3	3	3	3	2	61	4	4	0	3b	2.985714286	1	2.592592593	1	142.3056	1	1	3	2	0.445977011	2.130434783
64	1	11.61	8.99	1.8	0.79	105	312	8	11	63	17	113	4.09	1.02	1.13	2.64	31.9	65	2015/4/20	162	65	10	6	1	1	1	1	3	1	3	3	2	1	59	4	1	0	2a	4.994444444	1	2.278481013	1	158.1603	1	1	3	2	0.506349206	2.125
65	1	8.45	6.7	0.61	1.07	125	158	14	32	54	11	169	3.38	0.79	0.93	2.5	34.6	69	2015/5/7	173	65	3.5	3	3	1	0	1	1	1	3	3	1	2	58	6	2	0	3b	10.98360656	1	0.570093458	1	130.7046	1	1	3	2	0.640740741	0.785714286
66	1	9.75	8.64	0.49	0.6	115	131	33	30	48	19	178	3.89	1.17	0.83	2.47	37.6	71	2014/11/24	186	100	4	3	4	5	0	3		3	3	3	3	2	57	3	1	0	1b	17.63265306	1	0.816666667	1	150.4263	1	1	3	2	0.783333333	0.575757576
67	1	10.08	8.4	1.08	2	119	171	22	31	45	16	180	3.42	0.95	1.48	1.71	36.4	60		170	75	5					1	2	3	3	3	3	1	52.4	3	3	0	2b	7.777777778	1	7.777777778	1	132.2514	1	1	3	2
68	1	8.27	7.13	0.57	3	102	112	10	23	29	17	146	3.13	0.52	0.77	1.81	28.6	64		167	75	2.7					1	3	3	3	3	1	1	44	4	2	0	2b	12.5087719	1	12.5087719	1	121.0371	1	1	3	2
69	1	8.27	7.13	0.57	3	102	112	10	23	29	17	146	3.13	0.52	0.77	1.81	28.6	64		167	75	2.7					1	3	3	3	3	1	1	44	4	2	0	2b	12.5087719	1	12.5087719	1	121.0371	1	1	3	2
70	1	6.22	4.44	1.14	2	76	343	12	14	96	37	131	4.29	0.88	1.19	2.98	38.6	77		172	80	4.8					1	3	1	3	3	3	2		5	4	0	3b	3.894736842	1	3.894736842	1	165.8943	1	1	3	2
71	1	7.99	5.66	1.53	1	138	242	14	15	72	33	143	4.61	1.6	0.76	3.46	36.7	60		172	67	7					1	3	3	3	3	2	1	37	4	2	0	2b	3.69934641	1	3.69934641	1	178.2687	1	1	3	2
72	1	11.01	8.22	2.15	0.53	123	237	19	14	79	38	121	4.15	1.55	0.83	2.83	39	57	2012/3/7	168	60	2	3	2	3	1	1	1	1	3	3	3	2	37	6	2	0	3b	3.823255814	1	4.056603774	1	160.4805	1	1	3	2	0.493670886	2
73	1	4.39	2.99	0.76	0.47	129	92	18	20	87	34	147	3.28	0.93	1.03	2.03	39.8	56	2015/3/13	179	90	6.5	2	2	3		1	1	1	3	3	1	1	31	5	2	0	3a	3.934210526	1	1.617021277	1	126.8376	1	1	3	2	0.457471264	1.888888889
74	1	7.8	6.48	0.89	0.39	104	105	19	24	45	18	157	3.24	1.65	0.64	1.98	34.3	72	2015/3/9	168	66	6	2	1	1		1	3	3	3	3	1	2	17	4	2	0	2b	7.280898876	1	2.282051282	1	125.2908	1	1	3	2	0.762222222	0.947368421
75	1	6.22	4.44	1.14	2	76	343	12	14	96	37	131	4.29	0.88	1.19	2.98	38.6	77		172	80	4.8					1	3	1	3	3	3	2		5	4	0	3b	3.894736842	1	3.894736842	1	165.8943	1	1	3	2
76	1	6.22	4.44	1.14	2	76	343	12	14	96	37	131	4.29	0.88	1.19	2.98	38.6	77		172	80	4.8					1	3	1	3	3	3	2		5	4	0	3b	3.894736842	1	3.894736842	1	165.8943	1	1	3	2
77	1	6.22	4.44	1.14	2	76	343	12	14	96	37	131	4.29	0.88	1.19	2.98	38.6	77		172	80	4.8					1	3	1	3	3	3	2		5	4	0	3b	3.894736842	1	3.894736842	1	165.8943	1	1	3	2
78	1	6.22	4.44	1.14	2	76	343	12	14	96	37	131	4.29	0.88	1.19	2.98	38.6	77		172	80	4.8					1	3	1	3	3	3	2		5	4	0	3b	3.894736842	1	3.894736842	1	165.8943	1	1	3	2
79	1	6.22	4.44	1.14	2	76	343	12	14	96	37	131	4.29	0.88	1.19	2.98	38.6	77		172	80	4.8					1	3	1	3	3	3	2		5	4	0	3b	3.89473684	1	3.89473684	1	165.8943	1	1	3	2
80	1	4.96	2.72	0.03	0.38	125	164	16	20	66	9	205	2.31	0.53	1.21	1	35.8	62	2015/5/18	173	60	9	4	1	2	1	1	2	1	3	3	1	2		5	5	0	3c	95.2	1	0.07518797	1	89.3277	1	1	3	2	0.542424242	0.5625
81	1	6.22	4.44	1.14	2	76	343	12	14	96	37	131	4.29	0.88	1.19	2.98	38.6	77		172	80	4.8					1	3	1	3	3	3	2		5	4	0	3b	3.89473684	1	3.89473684	1	165.8943	1	1	3	2
82	1	6.22	4.44	1.14	2	76	343	12	14	96	37	131	4.29	0.88	1.19	2.98	38.6	77		172	80	4.8					1	3	1	3	3	3	2		5	4	0	3b	3.894736842	1	3.894736842	1	165.8943	1	1	3	2
83	1	7.23	3.58	2.27	0	154	217	25	16	66	18	172	4.16	1.76	0.83	2.95	38.3	64		170	70	3.5					1	2	2	3	3	2	2	68	3	1	0	1b	1.577092511	0	1.577092511	0	160.8672	1	1	3	2
84	1	7.23	3.58	2.27	0	154	217	25	16	66	18	172	4.16	1.76	0.83	2.95	38.3	64		170	70	3.5					1	2	2	3	3	2	2	68	3	1	0	1b	1.57709251	0	1.57709251	0	160.8672	1	1	3	2
85	1	7.08	4.95	1.56	1	176	295	17	17	74	19	150	4.53	1.81	1.31	2.77	43.1	60		160	75	4.5					1	2	2	3	3	2	2	66	1	1	0	1a	3.173076923	1	3.173076923	1	175.1751	1	0	3	2
86	2	4.3	3.19	0.83	0.23	78	298	9	19	64	8	161	3.85	0.73	1.29	2.49	41.4	68	42004	158	52	10	6	4	1	0	1	2	1	3	3	1	2	62	5	5	0	3c	3.843373494	1	3.608695652	1	148.8795	1	0	3	2	0.646875	0.888888889
87	1	8.36	5.55	1.76	0.73	81	562	16	11	71	31	157	4.46	1.95	0.87	3.32	45.3	66	42034	170	85	9.5	3	1	1	2	1	3	1	3	3	3	1	61	4	3	0	3a	3.153409091	1	2.410958904	1	172.4682	1	0	3	2	0.638028169	1.9375
88	2	7.21	5.26	1	0.8	101	349	37	23	57	30	157	286	0.74	0.98	1.81	32.7	61	2015/5/19	155	58	8	2	3	1	1	1	2	1	3	3	1	2	58	4	3	0	3a	5.26	1	1.25	1	11059.62	0	1	3	2	0.573684211	0.810810811
89	1	7.76	5.61	1.46	1	130	356	9	13	87	14	174	5.36	0.94	1.21	3.83	38.8	77		154	55	6					1	3	1	3	3	1	1		5	5	0	3c	3.84246575	1	3.84246575	1	207.2712	0	1	3	2
90	1	5.01	2.58	1.71	0.63	130	185	9	17	52	16	116	4.35	1.01	1.14	3.35	35.9	69	2012/1/29	172	77	4	3	3	1	0	1	2	3	3	3	3	2	35	4	1	0	2a	1.50877193	0	2.714285714	1	168.2145	1	1	3	2	0.690384615	1.777777778
91	2	5.36	2.42	2.21	0.61	123	200	24	29	64	14	126	3.69	0.54	1.49	2.05	35.8	43	2015/3/31	153	48	0.2		2	3		1	1	3	3	3	3	2	31				3b	1.095022624	0	3.62295082	1	142.6923	1	1	3	2	0.559375	0.583333333
92	1	7.76	5.61	1.46	1	130	356	9	13	87	14	174	5.36	0.94	1.21	3.83	38.8	77		154	55	6					1	3	1	3	3	1	1		5	5	0	3c	3.842465753	1	3.842465753	1	207.2712	0	1	3	2
93	1	10.78	7.49	2.13	0	120	397	35	41	42	35	376	5.74	1.85	1.15	4.3	37.2	63		175	70	4.5					1	2	1	3	3	1	2		4	3	0	3a	3.516431925	1	3.516431925	1	221.9658	0	1	3	2
94	1	4.16	3.03	0.77	3	114	146	31	26	103	49	146	4.46	1.06	1.98	2.53	44.8	69		154	51	4					1	1	1	3	3	3	2	28.7	4	2	0	2b	3.935064935	1	3.935064935	1	172.4682	1	0	3	2
95	1	7.76	5.61	1.46	1	130	356	9	13	87	14	174	5.36	0.94	1.21	3.83	38.8	77		154	55	6					1	3	1	3	3	1	1		5	5	0	3c	3.84246575	1	3.84246575	1	207.2712	0	1	3	2
96	1	9.5	6.64	2.14	0.67	101	408	32	15	105	45	125	2.95	0.78	1.06	1.81	40.7	65	2014/12/8	169	64	3.5	3	1	1	1	1	1	1	3	3	3	2		5	3	0	3a	3.102803738	1	3.194029851	1	114.0765	1	0	3	2	0.387619048	1.40625
97	2	3.41	1.86	0.97	0.33	113	280	66	49	73	19	213	3.62	2.2	0.66	2.34	36.2	55	2015/2/3	172	52	2	3	2	3		1	1	1	3	3	1	2		5	1	0	2b	1.917525773	0	2.939393939	1	139.9854	1	1	3	2	0.495890411	0.287878788
98	1	7.95	4.84	2.12	0	146	246	8	13	55	20	151	3.76	0.78	1.25	2.31	37.5	57		180	75	6.5					1	3	1	3	3	1	2		4	3	0	3a	2.28301887	0	2.28301887	0	145.3992	1	1	3	2
99	1	6.35	4.08	1.66	0.54	139	333	12	13	76	20	178	4.18	1.14	1.17	2.73	37.6	77	2015/4/7	164	62	4.5	3	3	1	2	1	1	1	3	3	1	2	24	4	4	0	3b	2.457831325	0	3.074074074	1	161.6406	1	1	3	2	0.494736842	1.666666667
100	1	10.78	7.49	2.13	0	120	397	35	41	42	35	376	5.74	1.85	1.15	4.3	37.2	63		175	70	4.5					1	2	1	3	3	1	2		4	3	0	3a	3.51643193	1	3.51643193	1	221.9658	0	1	3	2
101	1	4.16	3.03	0.77	3	114	146	12	15	69	18	118	4.41	0.89	1	3.2	41.3	54		172	70	6.5					1	2	3	3	3	3	1	22	4	2	0	2b	3.935064935	1	3.935064935	1	170.5347	1	0	3	2
102	1	5.58	3.36	1.49	1	155	120	17	17	67	13	155	3.39	0.79	0.97	2.17	39.4	71		173	75	14					1	3	1	3	3	1	1	21	5	4	0	3b	2.255033557	0	2.255033557	0	131.0913	1	1	3	2
103	1	7.82	5.65	1.72	0.4	144	205	38	20	96	24	159	3.93	1.95	1.04	2.49	46.1	57	2015/4/15	177	95	8	2	1	1	3	1	2	1	3	3	1	1		4	4	0	3b	3.284883721	1	4.3	1	151.9731	1	0	3	2	0.480208333	0.631578947
104	1	4.43	2.19	1.5	1	138	281	16	18	61	20	171	4.6	1.25	1.03	3.49	39.7	76		175	75	9					1	2	1	3	3	1	2	19.7	4	4	0	3b	1.46	0	1.46	0	177.882	1	1	3	2
105	2	6.15	4.28	1.2	0.5	89	315	4	12	58	5	143	4.81	0.96	1.43	3.24	28.7	74	2012/1/19	160	47	8	1	1	1	0	1	3	3	3	3	3	2	19	4	1	0	2a	3.566666667	1	2.4	1	186.0027	0	1	3	2	0.494827586	1.25
106	1	4.8	2.89	1.13	2	127	242	10	14	45	18	122	3.44	0.94	1.05	2.37	35.7	82		160	59	7.8					1	3	1	1	3	1	2	27.2	5	5	0	3c	2.55752212	0	2.55752212	0	133.0248	1	1	3	2
107	1	4.8	2.89	1.13	0.51	127	242	10	14	45	18	122	3.44	0.94	1.05	2.37	35.7	82	42023	160	59	7.8	3	2	3	1	1	1	1	1	3	1	2	26	5	5	0	3c	2.557522124	0	2.215686275	1	133.0248	1	1	3	2	0.793333333	1.8
108	1	7.76	5.61	1.46	1	130	356	9	13	87	14	174	5.36	0.94	1.21	3.83	38.8	77		154	55	6					1	3	1	3	3	1	1		5	5	0	3c	3.84246575	1	3.84246575	1	207.2712	0	1	3	2
109	1	7.76	5.61	1.46	1	130	356	9	13	87	14	174	5.36	0.94	1.21	3.83	38.8	77		154	55	6					1	3	1	3	3	1	1		5	5	0	3c	3.842465753	1	3.842465753	1	207.2712	0	1	3	2
110	1	8.22	6.08	1.43	0.59	174	148	40	34	62	59	202	3.32	0.75	1.05	2	46.5	70	2015/3/12	175	78	4.5	4	2	3	1	1	1	1	3	3	1	1		6	4	0	3c	4.251748252	1	2.423728814	1	128.3844	1	0	3	2	0.75	1.475
111	1	4.8	2.89	1.13	2	127	242	10	14	45	18	122	3.44	0.94	1.05	2.37	35.7	82		160	59	7.8					1	3	1	1	3	1	2	27.2	5	5	0	3c	2.557522124	0	2.557522124	0	133.0248	1	1	3	2
112	1	6.43	4.76	1.22	1	147	272	9	10	84	13	208	4.03	0.71	1.14	2.83	41.8	55		170	65	8					1	3	1	3	3	1	1		5	5	0	3c	3.901639344	1	3.901639344	1	155.8401	1	0	3	2
113	1	6.43	4.76	1.22	1	147	272	9	10	84	13	208	4.03	0.71	1.14	2.83	41.8	55		170	65	8					1	3	1	3	3	1	1		5	5	0	3c	3.901639344	1	3.901639344	1	155.8401	1	0	3	2
114	1	10.78	7.49	2.13	0	120	397	35	41	42	35	376	5.74	1.85	1.15	4.3	37.2	63		175	70	4.5					1	2	1	3	3	1	2		4	3	0	3a	3.51643193	1	3.51643193	1	221.9658	0	1	3	2
[truncated: 4 more columns]
